# Supplementary material for: Sodium-Vanadium Bronze Na9V14O35: An Electrode Material for Na-Ion Batteries
Source: Molecules. 2021 Dec 24;27(1):86. doi: 10.3390/molecules27010086 (PMC8747075; doi:10.3390/molecules27010086)
Supplement: Supplementary file 1 [file molecules-27-00086-s001.zip]

Archive with 1 entries (1 files):
- molecules-1523675-supplementary.pdf
